# Supplementary material for: The Expression of irx7 in the Inner Nuclear Layer of Zebrafish Retina Is Essential for a Proper Retinal Development and Lamination
Source: PLoS One. 2012 Apr 23;7(4):e36145. doi: 10.1371/journal.pone.0036145 (PMC3335143; doi:10.1371/journal.pone.0036145)
Supplement: Table S2 — Count data for in situ hybridization experiments. The count distribution of specific staining patterns for different riboprobes in uninjected embryos, controls and morphants at 52 and/or 72 hpf. The most common pattern for the controls and irx7SMO morphants are presented in Figure 6, 8 and 9. (XLSX) [file pone.0036145.s007.xlsx]

## Sheet: Yuqing
Gene	stage	Group	expression pattern				Re-check on 2011-7-22
						Notes
Ath5	52hpf	uninjected	strong N=4	medium N=5	weak 4
	52hpf	standard control	strong N=8	medium N=17	N=0
	52hpf	irx7SMO	strong N=8	medium, N=5	N=3 weak	severe one has higher intensity
UV opsin	72hpf	uninjected	strong N=11	0	0
	72hpf	standard control	N=14 strong	N=6 medium	N=2 weak
	72hpf	irx7SMO	N=7 strong	N=10 medium	N=15 weak
Rho	72hpf	uninjected	strong N=8	0	0
	72hpf	standard control	N=0	medium N=11	weak N=5
	72hpf	irx7SMO	N=0	medium N=5	weak=8 faint 5	weak and faint group only have expresion in the ventral spot
red opsin	72hpf	uninjected	strong N=18	medium N=0	medium N=0
	72hpf	standard control	strong N=15	medium N=6	weak N=2
	72hpf	irx7SMO	strongN=3	medium N=1	weak N=11
Blue opsin	72hpf	uninjected	strong N=17	medium N=1	weak N=0
	72hpf	standard control	strong N=7	medium N=8	weak N=2
	72hpf	irx7SMO	strongN=1	medium N=3	weak N=8
NeuroD	72hpf	uninjected	strong N=11	0	0
	72hpf	standard control	strong N=19	0	0
	72hpf	irx7SMO	strong N=18	medium N=7	0
Crx	72hpf	uninjected	strong N=13	0	0
	72hpf	standard control	strong N=12	0	0
	72hpf	irx7SMO	strong N=8	medium N=4	0
Nr2e3	72hpf	uninjected	0	Medium N=13	0
	72hpf	standard control	0	medium N=13	0
	72hpf	irx7SMO	strong N=10	medium N=2	0
ptf1a	52hpf	uninjected	0	0	N=11 weak
	52hpf	standard control	strong N=4 smaller eye	medium N=6 bigger eye	weak N=0
	52hpf	irx7SMO	strong N=2	medium N=1	weak N=4	no expression N=3
ptf1a	72hpf	uninjected
	72hpf	standard control	N=0	N=0	weak N=14
	72hpf	irx7SMO	strong N=2	medium N=0	0
vsx1	72hpf	uninjected					N=12 outer part of INL intensity is weaker than standard control
	72hpf	standard control	N=16 strong	0	0		N=16 in INL
	72hpf	irx7SMO	strong N=12	0	0		4 mild, like standard control, 10 intermediate, expression is stronger
vsx2	72hpf	uninjected					n=11 PMZ and INL, intensity in INL is weaker than standard control,havent imaged
	72hpf	standard control	N=17 PMZ and bipolar				n=18 PMZ and INL
	72hpf	irx7SMO	N=10 PMZ and bipolar cell	0	N=3 only in PMZ		3 severe mainly in PMZ, chroid fissure; others look like standard control, the intensity seems slightly stronger
egr1	72hpf	uninjected	n=15 strong AC photoreceptor	medium 0	faint or no 0
	72hpf	standard control	15 but weaker than uninjected	4	0
	72hpf	irx7SMO	1	2	13
nrl	52hpf	uninjected	express at lens and ventral retina 5 have stronger intenstiy, 5 just started the expressioin weakly, expression is more dispersed intesity in lens is more consistent
	52hpf	standard control	n=15 in lens and ventral retina, lens is strong, ventral retina is more more aggregated.
	52hpf	irx7SMO	all 14 are strong in lens, 6 in ventral retina but weaker than controlMO, 8 have no expression in retina
nrl	72hpf	uninjected	n=23 some have very faint expression in the ventral, some don’t have expression
	72hpf	standard control	19 embryos in ventrol and dosrl ONL 1 only in the ventral side, 2 have no expression
	72hpf	irx7SMO	3 mild look like controlMO, 6 intermediate strong in lens weak in retina, 3 severe no expression in retina

## Sheet: 52 distribution Caleb
re-check on 2011-7-22 by Yuqing				notes
gene	stage	group	phenoype
crx	52 hpf	uninjected	n=17 all strong in retina and a nice dot in pineal gland
	52 hpf	standard control	n=15 all strong in retina and a nice dot in pineal gland
	52 hpf	irx7SMO	8 have strong expression throughout retina, have a nice dot in pineal gland
		irx7SMO	5 have medium expression in retina, have a nice dot in pineal gland
		irx7SMO	2 very severe only have ventral patch, other 2 have weak expression both ventral patch and anterior, have a nice dot in pineal gland
neurod	52 hpf	uninjected	17 have strong in ONL and Acs, 3 embryos restriction to ONL and AC is not obvious
	52 hpf	standard control	23 starting to restricted in ONL, AC expression is not clear; 3 embryos restriction to ONL and AC is not clear
	52 hpf	irx7SMO	3 mild, 1 look like controls, two starting to restrcted to ONL
			9 intermediate, expression is strong but restricted to INL
			2 is weak in INL
vsx1	52 hpf	uninjected	n=19 all have strong expression in INL
	52 hpf	standard control	n=20 all have strong expression in INL
	52 hpf	irx7SMO	n=9 have strong expression in INL, weaker than control					Caleb's
		irx7SMO	n=9 have medium expression in INL					gene	mild	intermediate	severe
		irx7SMO	n=5 have weak expression in INL					crx	5	9	4
vsx2	52 hpf	uninjected	N=28 expressed in PMZ and INL					atoh7	1	10	6
	52 hpf	standard control	15 have strong expression in PMZ but weak in INL, 3 retina is darker					vsx2	2	10	9
	52 hpf	irx7SMO	8 whole retina is dark					vsx1	8	11	4
		irx7SMO	4 medium intensity					neurod	3	4	3	There are 16 embryos, caleb only couted 10
		irx7SMO	7 retina is weaker, like standard control					nr2e3	0	2	7	need repeat
								ptf1a	0	4	6	need repeat

## Sheet: opsins at 72 hpf 
genes	groups	mild	intermediate	severe
uv opsin	uninjected	11	0	0
	standard control	14	6	2
	irx7SMO	7	10	15
rho	uninjected	8	0	0
	standard control	0	11	5
	irx7SMO	0	5	13
red opsin	uninjected	18	0	0
	standard control	15	6	2
	irx7SMO	3	1	11
blue opsin	uninjected	17	1	0
	standard control	7	8	2
	irx7SMO	1	3	8

## Sheet: 2011-8-14 recheck
2011-8-14 re-check
gene	tube label	group	stage	Total N=	expression pattern	sectioning the most representative
nr2e3	2011-03-23	uninjected	72 hpf	13	all have one pattern, in ONL and pineal gland, expression in INL need confirmation by sectioning	1
	2011-03-23	control MO	72 hpf	13	12 have one pattern, like uninjected, 1 have slight stronger expression, in ONL pineal gland staining is consistent.	1
	2011-03-23	irx7SMO	72 hpf	12	all have stronger expression than controls, expression in pineal gland is good	1
nr2e3	2011-07-28	uninjected	52 hpf	8	6 have more expression in ONL, a little in INL, 2 look yonger have more expression in INL	1
	2011-07-28	control MO	52 hpf	9	6 have more expression in ONL, some expression in INL, 3 look yonger have more expression in INL	1
	2011-07-28	irx7SMO	52 hpf	15	Expression is in INL except ventral patch, 4 emryos overall expression is lower than others.	1
Crx	2011-03-23	uninjected	72 hpf	13	all have one pattern, strong in ONL and in INL	1
	2011-03-23	control MO	72 hpf	12	all have one pattern, similar to uninjected	1
	2011-03-23	irx7SMO	72 hpf	12	3 mild, look like standard control	0
					6 intermedidate, a little weaker than standard control	1
					3 severe, pattern is similar to intermediate, a little weaker.	0
Crx	2011-05-21	uninjected	52hpf	17	all are very strong in INL and ONL, expression in ONL is mainly in the ventral retina, pineal gland is stained well in all
	2011-05-21	control MO	52hpf	15	all have one pattern, similar to uninjected.
	2011-05-21	irx7SMO	52hpf	17	all have different pattern from control, 9 have medium expression in retina, but mainly restricted to INL, expression in ONL is only in ventral patch, overall intensity is weaker than controls. 6 have even weaker expression in both INL and ventral patch; 2 only expressed in ventral patch. all have nice staining in ventral patch
uv opsin	2011-02-17	uninjected	72 hpf	11	all are very strong, similar or stronger than the 3 strong ones in standard control group, ventral patch is not very obvious since the expression is strong
		standard control	72 hpf	22	3 very strong in ventral patch and ONL, like uninjected , 15 in the middle in ventral patch and ONL, 4 very weak, mainly in ventral patch, and some fait staining in the ONL
		irx7SMO	72 hpf	28	8 are similar to the 15 middle intensity of standard control, 6 are weak like the 4 weak ones in standard control, 14 have very faint staining, only in the ventral patch, several are different in two eyes so not counted
rho	2011-02-17	uninjected	72 hpf	8	all are very strong in ventral patch and ONL, ventral patch is very strong
		standard control	72 hpf	16	11 have expession in ventral patch and ONL, but all are weaker than uninjected, 5 maihly in ventral patch, even weaker
		irx7SMO	72 hpf	17	4 in ventral patch and other area of ONL, like the 5 embryos of standard control, 13 very weak (5 faint, 8 weak), only in the ventral patch
red opsin	2011-02-17	uninjected	72 hpf	18	all are very strong in ONL, ventral patch is not obvious
		standard control	72 hpf	23	4 are very strong, like uninjected, 14 are intermediate in ONL and ventral patch, 5 are weak, in ONL and ventral patch
		irx7SMO	72 hpf	13	2 like the intermediate of standard control, 1 is slight weak in ventral patch and ONL, 10 have faint expression in ventral patch
blue opsin	2011-02-17	uninjected	72 hpf	17	16 strong in ONL, ventral patch is not obvious; 1 abnormal embryo is weaker (intermediate).
		standard control	72 hpf	18	2 strong like uninjected, 11 intermediate, weaker in ONL, ventral patch is obvious but weaker than three other opsins; 5 weak, weaker in ventral patch and ONL
		irx7SMO	72 hpf	13	4 like the 11 intermediate of standard control, 9 have very weak expression (6 only in ventral patch, 3 has weak in ONL and ventral patch)
vsx1	2010-05-21	uninjected	52hpf	17	all are strong in INL
	2010-05-21	standard control	52hpf	20	all are strong in INL, intensisty is similar to uninjected
	2010-05-21	irx7SMO	52hpf	23	expression pattern is different from controls, intensity is weaker. Lateral view show no clear restriction to INL, can be classified into 3 groups according to intensity, 9 high (but weaker than control), 9 intermediate, 5 weak ones. All have ventral patch expression except 1 severe embryo.
vsx1	2011-04-09	uninjected	72hpf	11	all have one pattern, in INL stored in PBST, yolk is lighter than control MO and irx7SMO, is glycerol making the embryo darker?
	2011-04-09	standard control	72hpf	14	all have one pattern, in INL, intensity is stronger than uninjected, the color of yolk is darker too.
	2011-04-09	irx7SMO	72hpf	14	4 mild, intensity like standard control, but eye is smaller, 10 have stronger expression level than the mild and both controls
ptf1a	2011-08-13	uninjected	52hpf	10	all have one pattern, expresses as a spotted ring in INL.
		standard control	52hpf	11	all have one pattern like uninjected, but expresses intensity is slightly stronger.
		irx7SMO	52hpf	11	2 has similar pattern as standard control, 7 has strong and more spreaded expression in INL, restricion to a ring is not completed as standard control, 1 has weak expression, as the 7 embryos in group1, 1 has faint expression
ptf1a	2010-06-28	uninjected	72hpf	14	All have one pattern, spotted expression form a circular ring from lateral view, in PMZ from ventral view.
	2010-06-28	standard control	72hpf	14	all have one pattern, similar to standard control
	2010-06-28	irx7SMO	72hpf	12	2 mild like standard control; 10 have stronger intensity, all are still expressed in INL, a few started restriction to PMZ
vsx2	2011-08-13	uninjected	52 hpf	17	11 in PMZ but not in choroid fissure, 6 have slight stronger expresssion in PMZ and choroid fissure
	2011-08-13	control MO	52 hpf	11	all in PMZ, simialr to uninjected
	2011-08-13	irx7SMO	52 hpf	18	4 in PMZ, similar to control MO; 9 mainly in the PMZ, slight stronger in retina than control MO, have more staining in ventral temporal retina and choroid fissure; 5 severe one, have strong expression in retina
vsx2	2011-04-09	uninjected	72hpf	11	all have one pattern, in PMZ and in INL.
	2011-04-09	standard control	72hpf	17	all have one pattern, in PMZ and in INL, similar to uninjected, some are slightly stronger
	2011-04-09	irx7SMO	72hpf	13	8 expresses in PMZ and INL, stronger than both controls, 5 severe ones have strong expression in PMZ, 2 of the severe ones have some expression in INL, 3 don't.
atoh7	2011-03-19	uninjected	52hpf	13	5 have weak intensity only in PMZ, 4 have moderate intensity in PMZ, 3 have stronger intensity in PMZ, 1 have stronger intensity in PMZ or GCL, 0 have very strong intensity in retina
		standard control	52hpf	24	5 have weak intensity only in PMZ, 11 have moderate intensity in PMZ, 4 have stronger intensity in PMZ, 4 have stronger intensity in PMZ or GCL; 0 have very strong intensity in retina.
		irx7SMO	52hpf	16	3 have weak intensity only in PMZ, 2 have moderate intensity in PMZ,3 have stronger intensity in PMZ, 5 have stronger intensity in PMZ or GCL, 5 have very strong intensity in retina
atoh7	2010-07-14	uninjected	72hpf	23	23weakly in PMZ
	2010-07-14	standard control	72hpf	8	n=8 like the 20 of uninjected
	2010-07-14	irx7SMO	72hpf	17	4 like standard controls, 10 have slight stronger expression in PMZ than both controls, 3 have very strong expression
neurod	2010-05-21	uninjected	52hpf	20	17 have nice expression in ONL and Acs, intensity is strong, 3 have expression in retina, but only in ventral patch of ONL, no expression in ACS.
	2010-05-21	standard control	52hpf	26	4 like uninjected, 18 have weak expression, expression in ONL is mainly in ventral half of retina, no obvisous restriction to ACS, 4 abnormal embryos have very weak expression, like the 3 of uninjeced.
	2010-05-21	irx7SMO	52hpf	13	1 like uninjected, 2 like the 18 of standard control, 10 only has ventral patch expression in ONL, expression in retina, no restriction to ACS
neurod	2010-02-17	uninjected	72hpf	11	all have one pattern, in ONL and ACS
	2010-02-17	standard control	72hpf	18	14 like uninjected, 4 intensity in ONL and Acs is weaker.
	2010-02-17	irx7SMO	72hpf	24	6 like the pattern of 14 of standard controls; 14 have expression in ONL, but expression in Acs in mainly in the ventral half of eye; 4 severe only in ventral patch in ONL, no restriction to Acs, expression is kind of throughout retina.
neurod	2010-07-14	uninjected	72hpf	12	all have one pattern in ONL and Acs	1
	2010-07-14	standard control	72hpf	13	all have one pattern in ONL and Acs, like standard control	1
	2010-07-14	irx7SMO	72hpf	10	1 mild, like uninjected, 4 imtermediate, maily in vental ONL and throughout retina, no restriction in ACS, 5 expression is in retina, not restricted to ONL (except ventral patch) or ACS	1
nrl	2011-08-13	uninjected	52hpf	11	10 embryos have nice ventral patch expression and some expression in the dorsal retina (hasn't completely restricted to ONL from lateral view), 1 only has weaker expression in ventral patch and has dotted expression in retina
	2011-08-13	standard control	52hpf	17	16 have nice vetral patch expression and some dotted expression in retina, not restricted to dorsal ONL (lateral view), 1 only has ventral patch expression, intensity in lens is weaker than uninjected
	2011-08-13	irx7SMO	52hpf	16	14 have ventral patch expression, not in other area of retina, 2 has no expression in retina, intensity in lens is as control MO
nrl	2011-08-13	uninjected	72hpf	13	all embryos have nice ventral patch expression, 8 of them also have faint expression in the doral ONL, 5 of them don’t have clear dorsal expression (lateral view)
	2011-08-13	standard control	72hpf	12	all embryos have nice ventral patch expression, 11 have faint expression in the doral ONL, 1 has more spreaded expression in doral ONL (lateral view)
	2011-08-13	irx7SMO	72hpf	7	all have nice ventral patch expression and dotted expression in retina, not restricted to dorsal ONL (lateral view)

## Sheet: data
Table S2. Count Data for in situ hybridzation experiments
Fig. 6
Observer 1								Blind observer 2
gene	sample type	Expression type						gene	sample type	Expression type
opn1sw1		strong	intermediate	weak	faint			opn1sw1		strong	intermediate	weak	faint
(uv opsin)	uninjected	11	0	0	0			(uv opsin)	uninjected	11	0	0	0
	control MO	3	15	4	0				control MO	4	7	11	0
	irx7SMO	0	8	6	14				irx7SMO	1	3	9	19
opn1sw2		strong	intermediate	weak	faint			opn1sw2		strong	intermediate	weak	faint
(blue opsin)	uninjected	16	1	0	0			(blue opsin)	uninjected	17	1	0	0
	control MO	2	11	5	0				control MO	2	5	9	2
	irx7SMO	0	4	3	6				irx7SMO	0	1	3	10
opn1lw1		strong	intermediate	weak	faint			opn1lw1		strong	intermediate	weak	faint
(red opsin)	uninjected	18	0	0	0			(red opsin)	uninjected	18	0	0	0
	control MO	4	14	5	0				control MO	9	8	4	0
	irx7SMO	0	2	1	10				irx7SMO	0	0	4	10
rho		strong	intermediate	weak	faint			rho		strong	intermediate	weak	faint
	uninjected	8	0	0	0				uninjected	8	0	0	0
	control MO	0	11	5	0				control MO	0	11	5	0
	irx7SMO	0	4	8	5				irx7SMO	0	0	5	12
Fig 8
gene	sample type	Expression type						gene	sample type	Expression type
vsx1		strong	medium	weak	faint			vsx1		strong	medium	weak	faint
52 hpf	uninjected	17	0	0	0			52 hpf	uninjected	17	0	0	0
	control MO	20	0	0	0				control MO	20	0	0	0
	irx7SMO	0	9	9	5				irx7SMO	0	9	9	5
vsx1		intermediate intensity	strong intensity	strongest intensity				vsx1		intermediate intensity	strong intensity	strongest intensity
72 hpf	uninjected	11	0	0				72 hpf	uninjected	11	0	0
	control MO	0	14	0					control MO	0	16	0
	irx7SMO	0	4	10					irx7SMO	0	2	10
vsx2		weak, only in PMZ	stronger in PMZ, choroid fissure, ventral temporal area	strongest				vsx2		weak, only in PMZ	stronger in PMZ, choroid fissure, ventral temporal area	strongest
52 hpf	uninjected	11	6	0				52 hpf	uninjected	12	5	0
	control MO	11	0	0					control MO	11	0	0
	irx7SMO	4	9	5					irx7SMO	3	9	5
vsx2		PMZ, intermediate INL intensity	PMZ, strong INL intensity	PMZ, weak in INL	only in PMZ			vsx2		PMZ, intermediate INL intensity	PMZ, strong INL intensity	PMZ, weak in INL	only in PMZ
72 hpf	uninjected	11	0	0	0			72 hpf	uninjected	11	0	0	0
	control MO	15	2	0	0				control MO	12	5	0	0
	irx7SMO	0	8	2	3				irx7SMO	0	8	2	3
ptf1a		intermediate in INL	slightly stronger in INL	strongest in INL	weak and faint in INL			ptf1a		intermediate in INL	slightly stronger in INL	strongest in INL	weak and faint in INL
52 hpf	uninjected	10	0	0	0			52 hpf	uninjected	10	0	0	0
	control MO	0	11	0	0				control MO	0	9	2	0
	irx7SMO	0	2	7	2				irx7SMO	0	0	9	2
ptf1a		weak in PMZ	strong in INL & PMZ					ptf1a		weak in PMZ	strong in INL & PMZ
72 hpf	uninjected	14	0					72 hpf	uninjected	14	0
	control MO	14	0						control MO	14	0
	irx7SMO	2	10						irx7SMO	1	11
Fig 9
gene	sample type	Expression type						gene	sample type	Expression type
neurod		strong ONL & Acs	intermediate in ventral ONL, no AC	weak ventral patch, retina				neurod		strong ONL & Acs	intermediate in ventral ONL, no AC	weak ventral patch, retina
52 hpf	uninjected	17	0	3				52 hpf	uninjected	9	1	0
	control MO	4	18	3					control MO	0	10	0
	irx7SMO	1	2	10					irx7SMO	0	1	9
neurod		strong in ONL or ACS	intermediate	weak				neurod		strong in ONL or ACS	intermediate	weak
72 hpf	uninjected	12	0	0				72 hpf	uninjected	12	0	0
	control MO	13	0	0					control MO	13	0	0
	irx7SMO	1	4	5					irx7SMO	0	5	8
crx		strong in INL & ONL	intermediate in INL & vental patch	weak in INL & ventral patch	faint in ventral patch			crx		strong in INL & ONL	intermediate in INL & vental patch	weak in INL & ventral patch	faint in ventral patch
52 hpf	uninjected	17	0	0	0			52 hpf	uninjected	5	0	0	0
	control MO	15	0	0	0				control MO	10	0	0	0
	irx7SMO	0	9	6	2				irx7SMO	0	8	6	4
crx		strong	intermediate	weak				crx		strong	intermediate	weak
72 hpf	uninjected	13	0	0				72 hpf	uninjected	13	0	0
	control MO	12	0	0					control MO	12	0	0
	irx7SMO	3	6	3					irx7SMO	3	6	3
nr2e3		more in ONL	more in INL					nr2e3		more in ONL	more in INL
52 hpf	uninjected	6	2					52 hpf	uninjected	8	0
	control MO	6	3						control MO	7	2
	irx7SMO	0	15						irx7SMO	0	15
nr2e3		normal intensity	stronger intensity					nr2e3		normal intensity	stronger intensity
72 hpf	uninjected	13	0					72 hpf	uninjected	13	0
	control MO	12	1						control MO	12	1
	irx7SMO	0	12						irx7SMO	1	11
nrl		ventral patch, dorsal ONL	ventral patch and dotted ONL	only ventral patch	no expression			nrl		ventral patch, dorsal ONL	ventral patch and dotted ONL	only ventral patch	no expression
52 hpf	uninjected	10	1	0	0			52 hpf	uninjected	10	1	0	0
	control MO	0	16	1	0				control MO	0	16	1	0
	irx7SMO	0	0	14	2				irx7SMO	0	0	14	2
nrl		only in ventral patch	ventral patch and doral ONL	ventral patch, no restriction to dorsal ONL				nrl		only in ventral patch	ventral patch and doral ONL	ventral patch, no restriction to dorsal ONL
72 hpf	uninjected	5	8	0				72 hpf	uninjected	5	8	0
	control MO	0	11	1					control MO	1	11	0
	irx7SMO	0	0	7					irx7SMO	0	0	7
atoh7		weak	intermediate	stronger in PMZ	stronger in PMZ &GCL	strong in retina		atoh7		weak	intermediate	stronger in PMZ	stronger in PMZ &GCL	strong in retina
52 hpf	uninjected	5	4	3	1	0		52 hpf	uninjected	5	4	2	3	0
	control MO	5	11	4	4	0			control MO	0	17	6	2	0
	irx7SMO	3	2	3	5	5			irx7SMO	0	2	7	3	5
atoh7		intermediate in PMZ	slightly stronger	strong				atoh7		intermediate in PMZ	slightly stronger	strong
72 hpf	uninjected	23	0	0				72 hpf	uninjected	23	0	0
	control MO	8	0	0					control MO	8	0	0
	irx7SMO	4	10	3					irx7SMO	2	13	2
